# Supplementary material for: Systematic investigation of imprinted gene expression and enrichment in the mouse brain explored at single-cell resolution
Source: BMC Genomics. 2022 Nov 17;23:754. doi: 10.1186/s12864-022-08986-8 (PMC9670596; doi:10.1186/s12864-022-08986-8)
Supplement: Supplementary file 1 — Additional file 1. [file 12864_2022_8986_MOESM1_ESM.zip]

Archive with 4 entries (4 files):
- Supplemental Materials.docx
- Supplemental_Table_S19_Level_1_Analyses_Non_Brain_Only.xlsx
- Supplemental_Table_S1_Imprinted_Gene_List.xlsx
- Supplemental_Table_S2_Mean_Normalised_Expression_Level_1_2.xlsx
